# Supplementary material for: FlexiBAC: a versatile, open-source baculovirus vector system for protein expression, secretion, and proteolytic processing
Source: BMC Biotechnol. 2019 Mar 29;19:20. doi: 10.1186/s12896-019-0512-z (PMC6441187; doi:10.1186/s12896-019-0512-z)
Supplement: Supplementary file 1 — Table S1. Inventory of available pOCC shuttle vectors. The user’s gene of interest can be inserted into 143 available vectors using NotI and AscI restriction cloning (XLSX 14 kb) [file 12896_2019_512_MOESM1_ESM.xlsx]

## Sheet: Sheet1
Table 1	Available pOCC vectors
Name	N-Terminal Tags	C-Terminal Tags	comments		Abrreviations
pOCC82					Tag	Name	Source
pOCC287		3C-GST			3C	human rhinovirus 3C protease cleavage site
pOCC35		3C-HIS10			GST	glutathione S-transferase
pOCC7		3C-HIS6			MBP	E.coli maltose-binding protein
pOCC57		3C-HIS6	Expression is driven by p6.9 promoter		PfuMBP	P. furiosus maltose-binding protein
pOCC51		3C-HIS6-MBP			HIS6	hexahistidine
pOCC52		3C-MBP			HIS10	decahistidine
pOCC180		3C-MBP-HIS6			TwinStrep	WSHPQFEK-GGGSGGGSGG-SA-WSHPQFEK	IBA-lifesciences.com
pOCC154		3C-TwinStrep			Dendra2	green-to-red photoswitchable fluorescent protein Dendra, derived from octocoral Dendronephthya sp.	http://evrogen.com/
pOCC215		Dendra2-3C-HIS6			LPETGG	sortase tag
pOCC217		eGFP			mCherry	monomeric mutant fluorescent protein (FP) derived from drFP583 isolated from Discosoma
pOCC96		eGFP His6			mKate2	monomeric mutant FP derived from eqFP578 isolated from Entacmaea quadricolor	http://evrogen.com/
pOCC116		eGFP-3C-GST			monoGFP	monomeric mutant FP derived from Aequorea Victoria
pOCC36		eGFP-3C-HIS10			mRuby3	monomeric mutant FP dervied from eqFP611 isolated from Entacmaea quadricolor
pOCC8		eGFP-3C-HIS6			tagRFP	monomeric mutant FP dervied from eqFP578 isolated from Entacmaea quadricolor	http://evrogen.com/
pOCC58		eGFP-3C-HIS6	Expression is driven by p6.9 promoter		TEV	tobacco etch virus (TEV) protease
pOCC112		eGFP-3C-MBP			S-tag	peptide derived from pancreatic ribonuclease A
pOCC157		eGFP-3C-TwinStrep			YBBR	peptide derived from B. subtilis ybbR
pOCC111		LPETGg-HIS6			AviTag	15 AA peptide tag (GLNDIFEAQKIEWHE) substrate for E. coli BirA enzyme	https://www.avidity.com/
pOCC195		mCherry-3C-HIS6			eGFP	enhance green fluorescent protein
pOCC202		mKate2-3C-HIS6			GP64	leader sequence for the glycoprotein 64 from GP64 of Autographa californicamultiple nucleopolyhedrovirus (AcMNPV)
pOCC238		monoGFP			HBM	leader sequence for honey bee mellitin
pOCC61		monoGFP-3C-HIS6			mCitrine	yellow mutant of GFP
pOCC63		monoGFP-3C-HIS6	Expression is driven by p6.9 promoter		GG	sortase tag
pOCC292		mRuby3-3C-HIS6			SUMO3	Small ubiquitin-related modifier 3	https://lifesensors.com/
pOCC25		tagRFP-3C-HIS6			Cry2	crytochrome protein 2 from Arabidopsis thaliana (light switchable aggregation tag )
pOCC113		tagRFP-3C-MBP
pOCC70		TEV-monoGFP-3C-HIS6
pOCC279		TEV-S-tag-mGFP-3C-MBP-HIS6
pOCC194		TEV-SNAP-3C-HIS6
pOCC219		YBBR-3C-HIS10
pOCC269		YBBR-3C-HIS6
pOCC257	Avitag-3C	TEV-mCherry-3C-HIS6
pOCC138	eGFP	3C-HIS6
pOCC141	eGFP	SNAP-3C-HIS6
pOCC104	eGFP-MBP-3C-GST
pOCC280	GP64	3C-HIS6
pOCC93	GP64	eGFP His6
pOCC191	GP64
pOCC211	GP64 HIS6-MBP-3C
pOCC151	GST-3C
pOCC152	GST-3C-eGFP
pOCC118	GST-3C-MBP	eGFP-3C-HIS6
pOCC89	GST-3C-MBP
pOCC99	GST-3C-MBP-eGFP
pOCC167	HBM	3C-HIS6
pOCC92	HBM	eGFP His6
pOCC268	HBM	YBBR-3C-HIS6
pOCC33	HIS10-3C
pOCC34	HIS10-3C-eGFP
pOCC218	HIS10-3C-YBBR
pOCC16	HIS6-3C	EGFP
pOCC109	HIS6-3C	linker-LPETGg
pOCC110	HIS6-3C	LPETGg
pOCC139	HIS6-3C	monoGFP
pOCC62	HIS6-3C	monoGFP-3C-HIS6
pOCC17	HIS6-3C	tagRFP
pOCC230	HIS6-3C	TEV-mCitrine
pOCC69	HIS6-3C	TEV-monoGFP
pOCC5	HIS6-3C
pOCC55	HIS6-3C		Expression is driven by p6.9 promoter
pOCC207	HIS6-3C-Cherry
pOCC140	HIS6-3C-eGFP	SNAP
pOCC6	HIS6-3C-eGFP
pOCC56	HIS6-3C-eGFP		Expression is driven by p6.9 promoter
pOCC81	HIS6-3C-GST
pOCC83	HIS6-3C-GST-eGFP
pOCC189	HIS6-3C-monoGFP	3C-MBP
pOCC235	HIS6-3C-monoGFP	Cherry
pOCC142	HIS6-3C-monoGFP	SNAP
pOCC65	HIS6-3C-monoGFP
pOCC66	HIS6-3C-monoGFP		Expression is driven by p6.9 promoter
pOCC249	HIS6-3C-monoGFP-TEV	3C-GST
pOCC72	HIS6-3C-monoGFP-TEV
pOCC291	HIS6-3C-mRuby3
pOCC145	HIS6-3C-SNAP-eGFP
pOCC18	HIS6-3C-tagRFP
pOCC187	HIS6-MBP-3C	eGFP
pOCC278	HIS6-MBP-3C	mCherry
pOCC179	HIS6-MBP-3C	SNAP
pOCC188	HIS6-MBP-3C	tagRFP
pOCC231	HIS6-MBP-3C	TEV-mCitrine
pOCC119	HIS6-MBP-3C	TEV-monoGFP
pOCC177	HIS6-MBP-3C	TEV-SNAP
pOCC102	HIS6-MBP-3C
pOCC126	HIS6-MBP-3C-eGFP
pOCC161	HIS6-MBP-3C-eGFP
pOCC267	HIS6-MBP-3C-HALO
pOCC172	HIS6-MBP-3C-mCherry
pOCC254	HIS6-MBP-3C-mCherry-TEV
pOCC170	HIS6-MBP-3C-monoGFP
pOCC175	HIS6-MBP-3C-monoGFP-TEV
pOCC171	HIS6-MBP-3C-SNAP
pOCC176	HIS6-MBP-3C-SNAP-TEV
pOCC129	HIS6-pfuMBP-3C	monoGFP-3C-HIS6
pOCC131	HIS6-pfuMBP-3C monoGFP	3C-HIS6
pOCC128	HIS6-pfuMBP-MBP-3C	monoGFP-3C-HIS6
pOCC130	HIS6-pfuMBP-MBP-3C monoGFP	3C-HIS6
pOCC114	HIS6-TEV-GG
pOCC115	HIS6-TEV-GG-GST-3C
pOCC220	HIS6-TEV-GG-YBBR
pOCC197	HIS6-TEV-SUMO3
pOCC28	MBP-3C	3C-HIS6
pOCC290	MBP-3C	Cry2-linker-mGFP-3C-HIS6
pOCC38	MBP-3C	EGFP
pOCC94	MBP-3C	eGFP His6
pOCC95	MBP-3C	eGFP His6
pOCC27	MBP-3C	eGFP-3C-HIS6
pOCC216	MBP-3C	mCherry-3C-HIS6
pOCC204	MBP-3C	mKate2-3C-HIS6
pOCC120	MBP-3C	monoGFP-3C-HIS6
pOCC87	MBP-3C	tagRFP
pOCC122	MBP-3C	tagRFP-3C-HIS6
pOCC240	MBP-3C	TEV-mCherry-3C-HIS6
pOCC127	MBP-3C	TEV-monoGFP-3C-HIS6
pOCC210	MBP-3C	TEV-SNAP-3C-HIS6
pOCC244	MBP-3C	TEV-tagRFP
pOCC241	MBP-3C	TEV-tagRFP-3C-HIS6
pOCC19	MBP-3C
pOCC29	MBP-3C-eGFP	3C-HIS6
pOCC20	MBP-3C-eGFP
pOCC103	MBP-3C-eGFP-GST
pOCC88	MBP-3C-GST
pOCC98	MBP-3C-GST-eGFP
pOCC121	MBP-3C-monoGFP	3C-HIS6
pOCC193	MBP-3C-monoGFP	3C-TwinStrep
pOCC242	MBP-3C-tagRFP	3C-HIS6
pOCC21	MBP-3C-tagRFP
pOCC117	MBP-3C-tagRFP		Expression is driven by p6.9 promoter
pOCC50	MBP-HIS6-3C
pOCC125	MBP-TEV	TEV-HIS6
pOCC206	MBP-TEV-mCherry	TEV-HIS6
pOCC143	SNAP-eGFP	3C-HIS6
pOCC144	SNAP-monoGFP	3C-HIS6
pOCC158	TwinStrep-3C	eGFP
pOCC159	TwinStrep-3C	eGFP-3C-HIS6
pOCC205	TwinStrep-3C	mKate2-3C-HIS6
pOCC153	TwinStrep-3C
pOCC155	TwinStrep-3C-eGFP
pOCC305	TwinStrep-MBP-3C	3C-HIS6
pOCC156	TwinStrep-MBP-3C
pOCC160	TwinStrep-MBP-3C-eGFP
pOCC304	TwinStrep-MBP-TEV	TEV-HIS6
