# Supplementary material for: FlexiBAC: a versatile, open-source baculovirus vector system for protein expression, secretion, and proteolytic processing
Source: BMC Biotechnol. 2019 Mar 29;19:20. doi: 10.1186/s12896-019-0512-z (PMC6441187; doi:10.1186/s12896-019-0512-z)
Supplement: Supplementary file 2 — Table S2. Inventory of pOCC shuttle vectors available at www.addgene.org. The 52 most popular shuttle vectors were deposited to Addgene (XLSX 11 kb) [file 12896_2019_512_MOESM2_ESM.xlsx]

## Sheet: Sheet1
Table 2	pOCC vectors available at Addgene.org
Name	N-Terminal Tags	C-Terminal Tags
pOCC82
pOCC5	HIS6-3C
pOCC6	HIS6-3C-eGFP
pOCC65	HIS6-3C-monoGFP
pOCC72	HIS6-3C-monoGFP-TEV
pOCC291	HIS6-3C-mRuby3
pOCC018	HIS6-3C-tagRFP
pOCC207	HIS6-3C-Cherry
pOCC16	HIS6-3C	EGFP
pOCC230	HIS6-3C	TEV-mCitrine
pOCC139	HIS6-3C	monoGFP
pOCC28	MBP-3C	3C-HIS6
pOCC69	HIS6-3C	TEV-monoGFP
pOCC017	HIS6-3C	tagRFP
pOCC007		3C-HIS6
pOCC061		monoGFP-3C-HIS6
pOCC070		TEV-monoGFP-3C-HIS6
pOCC215		Dendra2-3C-HIS6
pOCC202		mKate2-3C-HIS6
pOCC292		mRuby3-3C-HIS6
pOCC194		TEV-SNAP-3C-HIS6
pOCC102	HIS6-MBP-3C
pOCC119	HIS6-MBP-3C	TEV-monoGFP
pOCC231	HIS6-MBP-3C	TEV-mCitrine
pOCC177	HIS6-MBP-3C	TEV-SNAP
pOCC267	HIS6-MBP-3C-HALO
pOCC171	HIS6-MBP-3C-SNAP
pOCC254	HIS6-MBP-3C-mCherry-TEV
pOCC175	HIS6-MBP-3C-monoGFP-TEV
pOCC176	HIS6-MBP-3C-SNAP-TEV
pOCC120	MBP-3C	monoGFP-3C-HIS6
pOCC121	MBP-3C-monoGFP	3C-HIS6
pOCC204	MBP-3C	mKate2-3C-HIS6
pOCC240	MBP-3C	TEV-mCherry-3C-HIS6
pOCC210	MBP-3C	TEV-SNAP-3C-HIS6
pOCC304	TwinStrep-MBP-TEV	TEV-HIS6
pOCC305	TwinStrep-MBP-3C	3C-HIS6
pOCC151	GST-3C
pOCC81	HIS6-3C-GST
pOCC153	TwinStrep-3C
pOCC154		3C-TwinStrep
pOCC193	MBP-3C-monoGFP	3C-TwinStrep
pOCC114	HIS6-TEV-GG
pOCC110	HIS6-3C	LPETGg
pOCC111		LPETGg-HIS6
pOCC218	HIS10-3C-YBBR
pOCC219		YBBR-3C-HIS10
pOCC167	HBM	3C-HIS6
pOCC92	HBM	eGFP His6
pOCC93	GP64	eGFP His6
pOCC94	HBM-MBP-3C	eGFP His6
pOCC95	GP64-MBP-3C	eGFP His6
